# Supplementary material for: Regular Family Meals Associated with Nutritional Status, Food Consumption, and Sedentary and Eating Behaviors of Brazilian Schoolchildren and Their Caregivers
Source: Foods. 2024 Dec 9;13(23):3975. doi: 10.3390/foods13233975 (PMC11641401; doi:10.3390/foods13233975)
Supplement: Supplementary file 1 [file foods-13-03975-s001.zip]

Archive with 2 entries (2 files):
- Table S1 suplementar_final.pdf
- Table S2 suplementar_final.pdf
